# Supplementary material for: Synthesis of point-modified mRNA
Source: Nucleic Acids Res. 2022 Sep 5;50(20):e115. doi: 10.1093/nar/gkac719 (PMC9723659; doi:10.1093/nar/gkac719)
Supplement: gkac719_Supplemental_Files [file gkac719_supplemental_files.zip]

Archive with 3 entries (3 files):
- Realtime gel elution_sample.mp4
- Supplementary Information_026.pdf
- Video caption.pdf
